# Supplementary material for: Nurses’ Perception Regarding the Quality of Communication between Nurses and Physicians in Emergency Departments in Saudi Arabia: A Cross Sectional Study
Source: Healthcare (Basel). 2023 Feb 22;11(5):645. doi: 10.3390/healthcare11050645 (PMC10000906; doi:10.3390/healthcare11050645)
Supplement: Supplementary file 1 [file healthcare-11-00645-s001.zip]

Archive with 1 entries (1 files):
- healthcare-2186687-supplementary.pdf
